# Supplementary material for: NAD metabolism-related genes provide prognostic value and potential therapeutic insights for acute myeloid leukemia
Source: Front Immunol. 2024 Jun 20;15:1417398. doi: 10.3389/fimmu.2024.1417398 (PMC11222388; doi:10.3389/fimmu.2024.1417398)
Supplement: Supplementary file 6 [file Table_1.xlsx]

## Sheet: Info
Contents	Description
Supplementary Table S1	NAD metabolism-related genes
Supplementary Table S2	Univariate Cox regression results of the NAD metabolism-related genes
Supplementary Table S3	Clinical characteristics of the BeatAML cohort
Supplementary Table S4	Clinical characteristics of the TCGA cohort
Supplementary Table S5	Significant differential expressed genes (DEGs) between the NADM8high and NADM8low patients in RJAML
Supplementary Table S6	Multivariate survival analysis in RJAML cohort
Supplementary Table S7	Multivariate survival analysis of different models inTCGA cohort
Supplementary Table S8	Multivariate survival analysis of different models in BeatAML cohort
Supplementary Table S9	Chemotherapy treatment response of the RJAML patients
Supplementary Table S10	Drug sensitivity screening results

## Sheet: Suppl.Table S1
Supplementary Table S1. NAD metabolism-related genes
	Symbol
1	ASPDH
2	QPRT
3	NAPRT
4	PNP
5	NMRK1
6	NMRK2
7	NT5C2
8	NT5C1A
9	NT5C1B
10	NT5C
11	NT5M
12	RDH14
13	NT5DC4
14	NT5E
15	NMNAT3
16	NMNAT1
17	NMNAT2
18	ENPP1
19	ENPP3
20	NUDT12
21	NADSYN1
22	NAMPT
23	CD38
24	BST1
25	SIRT1
26	SIRT2
27	SIRT3
28	SIRT4
29	SIRT5
30	SIRT6
31	SIRT7
32	NADK
33	NADK2
34	NNT
35	NNMT
36	AOX1
37	NAXD
38	PARP14
39	PARP6
40	PARP8
41	PARP4
42	PARP10
43	PARP9
44	PARP16
45	CYP8B1
46	PTGIS
47	NAXE
48	RNLS
49	SLC5A8
50	SLC22A13
51	PTGS2
52	KYNU
53	ACMSD
54	AFMID
55	HAAO
56	GPD1
57	GPD1L
58	IDH3B
59	IDO1
60	IDO2
61	KMO
62	LDHB
63	MDH1
64	MDH1B
65	MDH2
66	ME1
67	NUDT13
68	NUDT17
69	OGDH
70	PC
71	SARM1
72	VCP
73	P2RX7
74	SLC25A17
75	SLC25A51
76	SLC25A52
77	SLC25A53

## Sheet: Suppl.Table S2
Supplementary Table S2. Univariate Cox regression results of the NAD metabolism related genes
gene	coef	se	z	p	HR	HRse	HRz	HRp	HR.95L	HR.95H
SARM1	0.444	0.106	4.179	0	1.559	0.166	3.374	0.001	1.266	1.92
NMNAT2	1.784	0.605	2.949	0.003	5.956	3.603	1.375	0.169	1.82	19.495
SIRT2	0.357	0.122	2.92	0.003	1.429	0.175	2.456	0.014	1.125	1.816
NAXD	0.256	0.094	2.726	0.006	1.292	0.122	2.404	0.016	1.075	1.554
SLC25A51	0.362	0.134	2.704	0.007	1.437	0.192	2.269	0.023	1.105	1.868
HAAO	-0.178	0.073	-2.454	0.014	0.837	0.061	-2.687	0.007	0.725	0.965
NT5C1B	1.248	0.517	2.412	0.016	3.484	1.803	1.378	0.168	1.263	9.604
NT5M	-0.162	0.069	-2.366	0.018	0.85	0.058	-2.569	0.01	0.743	0.972
P2RX7	0.175	0.074	2.368	0.018	1.191	0.088	2.173	0.03	1.031	1.376
CYP8B1	-1.522	0.702	-2.167	0.03	0.218	0.153	-5.098	0	0.055	0.865
PARP9	0.169	0.08	2.115	0.034	1.185	0.095	1.946	0.052	1.013	1.386
SIRT6	0.228	0.109	2.094	0.036	1.256	0.137	1.872	0.061	1.015	1.555
NADK	0.163	0.08	2.032	0.042	1.177	0.094	1.875	0.061	1.006	1.378
NAMPT	0.099	0.049	2.025	0.043	1.104	0.054	1.929	0.054	1.003	1.214
CD38	-0.093	0.049	-1.906	0.057	0.911	0.045	-1.998	0.046	0.827	1.003
AOX1	0.199	0.106	1.877	0.061	1.221	0.13	1.702	0.089	0.991	1.503
NUDT13	-0.171	0.096	-1.779	0.075	0.843	0.081	-1.94	0.052	0.698	1.018
NT5C	-0.138	0.077	-1.777	0.076	0.871	0.068	-1.906	0.057	0.749	1.014
IDO1	0.285	0.164	1.744	0.081	1.33	0.217	1.517	0.129	0.965	1.832
NNT	0.151	0.088	1.705	0.088	1.163	0.103	1.583	0.113	0.978	1.383
VCP	0.183	0.107	1.7	0.089	1.2	0.129	1.554	0.12	0.972	1.481
PARP8	-0.1	0.059	-1.698	0.09	0.905	0.053	-1.785	0.074	0.806	1.016
NT5E	-0.106	0.065	-1.648	0.099	0.899	0.058	-1.739	0.082	0.792	1.02
PNP	0.134	0.083	1.618	0.106	1.144	0.095	1.514	0.13	0.972	1.346
ACMSD	-0.489	0.304	-1.612	0.107	0.613	0.186	-2.079	0.038	0.338	1.112
PC	0.172	0.106	1.614	0.107	1.187	0.126	1.483	0.138	0.964	1.463
SIRT1	-0.124	0.077	-1.597	0.11	0.884	0.068	-1.7	0.089	0.759	1.028
ENPP3	-0.119	0.076	-1.565	0.118	0.888	0.067	-1.662	0.097	0.766	1.03
GPD1L	0.142	0.091	1.558	0.119	1.153	0.105	1.452	0.146	0.964	1.379
NADSYN1	-0.141	0.092	-1.533	0.125	0.868	0.08	-1.646	0.1	0.725	1.04
OGDH	0.134	0.095	1.408	0.159	1.144	0.109	1.317	0.188	0.949	1.379
NUDT17	-0.135	0.098	-1.381	0.167	0.874	0.085	-1.479	0.139	0.721	1.058
NMNAT1	0.146	0.106	1.376	0.169	1.158	0.123	1.28	0.2	0.94	1.426
NMNAT3	0.131	0.097	1.352	0.176	1.14	0.11	1.267	0.205	0.943	1.378
NAXE	0.155	0.123	1.266	0.205	1.168	0.143	1.173	0.241	0.919	1.485
AFMID	0.111	0.091	1.214	0.225	1.117	0.102	1.149	0.251	0.934	1.336
ME1	0.082	0.068	1.209	0.227	1.086	0.074	1.161	0.246	0.95	1.241
SIRT3	-0.142	0.12	-1.187	0.235	0.868	0.104	-1.275	0.202	0.686	1.097
GPD1	-0.436	0.373	-1.167	0.243	0.647	0.241	-1.462	0.144	0.311	1.344
PARP14	0.077	0.068	1.128	0.259	1.08	0.074	1.086	0.278	0.945	1.234
MDH1	0.108	0.098	1.108	0.268	1.114	0.109	1.05	0.293	0.92	1.349
NADK2	-0.085	0.078	-1.083	0.279	0.919	0.072	-1.13	0.258	0.788	1.071
IDH3B	0.1	0.097	1.037	0.3	1.106	0.107	0.987	0.324	0.915	1.336
PARP16	0.103	0.1	1.023	0.306	1.108	0.111	0.972	0.331	0.91	1.349
RNLS	0.137	0.136	1.009	0.313	1.147	0.156	0.943	0.346	0.879	1.498
MDH1B	0.297	0.295	1.005	0.315	1.346	0.398	0.869	0.385	0.754	2.401
SLC22A13	0.319	0.32	0.998	0.318	1.376	0.44	0.855	0.393	0.735	2.577
NNMT	-0.078	0.08	-0.977	0.328	0.925	0.074	-1.017	0.309	0.79	1.082
LDHB	-0.078	0.08	-0.975	0.33	0.925	0.074	-1.013	0.311	0.791	1.082
IDO2	0.639	0.666	0.959	0.337	1.895	1.262	0.709	0.478	0.513	6.991
SLC5A8	2.112	2.215	0.953	0.34	8.267	18.314	0.397	0.692	0.108	635.392
PARP10	0.075	0.08	0.944	0.345	1.078	0.086	0.909	0.363	0.922	1.261
PTGS2	0.04	0.044	0.908	0.364	1.04	0.045	0.891	0.373	0.955	1.133
SIRT4	-0.135	0.157	-0.86	0.39	0.873	0.137	-0.921	0.357	0.642	1.189
NMRK2	-0.107	0.124	-0.857	0.391	0.899	0.112	-0.904	0.366	0.704	1.147
BST1	0.042	0.05	0.839	0.401	1.043	0.052	0.822	0.411	0.945	1.151
ASPDH	-0.086	0.105	-0.818	0.413	0.918	0.097	-0.854	0.393	0.747	1.128
SLC25A52	0.352	0.439	0.803	0.422	1.422	0.624	0.677	0.499	0.602	3.36
NAPRT	0.054	0.071	0.763	0.446	1.055	0.075	0.743	0.458	0.919	1.212
ENPP1	0.902	1.188	0.759	0.448	2.465	2.929	0.5	0.617	0.24	25.312
SLC25A53	0.108	0.144	0.745	0.456	1.114	0.161	0.707	0.48	0.839	1.478
NMRK1	-0.077	0.106	-0.724	0.469	0.926	0.098	-0.753	0.452	0.753	1.14
NT5C2	-0.057	0.084	-0.675	0.5	0.945	0.079	-0.694	0.488	0.801	1.114
PARP6	-0.058	0.099	-0.585	0.558	0.944	0.094	-0.603	0.547	0.777	1.146
KYNU	0.038	0.071	0.525	0.6	1.038	0.074	0.515	0.606	0.902	1.194
MDH2	0.035	0.086	0.412	0.68	1.036	0.089	0.405	0.686	0.875	1.226
RDH14	0.039	0.103	0.383	0.702	1.04	0.107	0.375	0.707	0.851	1.272
NUDT12	0.037	0.096	0.38	0.704	1.037	0.1	0.373	0.709	0.859	1.253
SIRT7	-0.041	0.109	-0.376	0.707	0.96	0.104	-0.384	0.701	0.776	1.188
SIRT5	-0.037	0.11	-0.331	0.74	0.964	0.106	-0.338	0.736	0.777	1.197
NT5DC4	0.115	0.373	0.309	0.758	1.122	0.419	0.291	0.771	0.54	2.333
SLC25A17	0.03	0.112	0.272	0.785	1.031	0.115	0.268	0.789	0.828	1.283
QPRT	0.017	0.062	0.27	0.787	1.017	0.063	0.268	0.789	0.901	1.148
KMO	-0.019	0.151	-0.124	0.901	0.981	0.148	-0.125	0.9	0.73	1.319
PTGIS	-0.011	0.185	-0.06	0.952	0.989	0.183	-0.061	0.952	0.688	1.421
PARP4	0.002	0.076	0.026	0.979	1.002	0.076	0.026	0.98	0.864	1.162
NT5C1A	0.01	0.818	0.012	0.99	1.01	0.826	0.012	0.99	0.203	5.016

## Sheet: Suppl.Table S3
Supplementary Table S3. Clinical characteristics of the BeatAML cohort
Characteristic	Overall (n=418)	High NADM8 score (n=210)	Low NADM8 score (n=208)	P-value
Age (median [IQR])	58.37 [48.75, 71.00]	60.86 [53.5, 71.00]	55.90 [44.00, 70.00]	0.012 #
WBC (median [IQR])	46.61 [8.96, 64.50]	43.05 [6.56, 63.49]	50.12 [10.69, 64.86]	0.099 #
Blast (median [IQR])	64.16 [44.60, 86.00]	61.99 [35.00, 86.05]	66.26 [50.00, 85.75]	0.323 #
Gender
Female	186	93	93	1 #
Male	232	115	117
ELN2022				<0.001 &
Favorable	47	3	44
Intermediate	158	75	83
Adverse	211	128	83
Biallelic CEBPA
Biallelic	13	0	13	0.480 $
Mono	13	2	11
NPM1
Wild type	293	142	151	0.455 $
Mutation	125	66	59
FLT3-ITD
Wild type	323	167	156	0.162 $
Mutation	95	41	54
RUNX1::RUNX1T1
Negative	411	209	202	0.067 $
Positive	7	1	6
CBFβ::MYH11
Negative	384	208	176	<0.001 $
Positive	34	2	32	<0.001 $
KMT2A-rearranged
Negative	401	197	204	0.045 $
Positive	17	13	4
TP53
Wild type	379	172	207	0.006 $
Mutation	39	27	12
Response
Complete response	196	85	111	0.267 $
No response(refractory)	99	50	49
FAB
M0	17	12	5	0.137 $
M1	57	16	41	0.002 $
M2	53	23	30	0.383 $
M4	54	27	27	1 $
M5	57	41	16	0.003 $
M6	4	2	2	1 $
M7	3	7	1	0.068 $
NA	1	0	1	/
# P-value calculated using the Wilcoxon rank-sum test.
$ P-value calculated using the Fisher’s exact test.
& P-value calculated Cochran-Mantel-Haenszel Statistics (CMH) test

## Sheet: Suppl.Table S4
Supplementary Table S4. Clinical characteristics of the TCGA cohort
Characteristic	Overall (n=179)	High NADM8 score (n=91)	Low NADM8 score (n=88)	P-value
Age (median [IQR])	55.04[44.50, 67.00]	59.04 [51.00, 68.00]	51.73 [40.00, 63.00]	0.002 #
WBC (median [IQR])	35.95 [3.50, 49.15]	37.50 [5.10, 59.90]	34.66 [2.90, 41.53]	0.157 #
Blast% (median [IQR])	69.02 [53.00, 86.00]	68.68 [52.00, 86.00]	69.31 [53.50, 85.00]	0.831 #
Gender
Female	84	34	50	0.234 $
Male	95	47	48
Cytogenetic risk
Good	33	2	31	<0.001 &
Intermediate	101	50	51
Poor	42	29	13
unkown	3	0	3
ELN2022
Favorable	18	2	16	<0.001 &
Intermediate	65	31	34
Adverse	80	48	32
NPM1
Wild type	131	55	76	0.176 $
Mutation	48	26	22
FLT3-ITD
Wild type	143	71	72	0.024 $
Mutation	36	10	26
Biallelic CEBPA
Wild type	174	81	93	0.065 $
Mutation	5	0	5
RUNX1::RUNX1T1
Negative	49	16	33	0.174 $
Positive	7	0	7
CBFβ::MYH11
Negative	47	14	33	1 $
Positive	9	2	7
Complex karyotype
Negtive	140	55	85	<0.001 $
Positive	25	19	6
FAB
M0	16	9	7	0.796 $
M1	42	17	25	0.236 $
M2	41	10	31	<0.001 $
M3	16	0	16	<0.001 $
M4	36	20	16	0.715
M5	21	19	2	<0.001 $
M6	2	2	0	0.498 $
M7	3	2	7	0.169 $
# P-value calculated using the Wilcoxon rank-sum test.
$ P-value calculated using the Fisher’s exact test.
& P-value calculated Cochran-Mantel-Haenszel Statistics (CMH) test

## Sheet: Suppl.Table S5
Supplementary Table S5. Significant differential expressed genes (DEGs) between the NADM8high and NADM8low patients in RJAML
	logFC	AveExpr	t	P.Value	adj.P.Val	B	change
HOXA9	2.94264	3.39625	14.903	1.86588e-43	1.61725e-39	87.8905	UP
HOXA5	2.82117	3.29952	13.6768	1.24731e-37	3.81566e-34	74.6461	UP
HOXA6	2.39448	2.38689	13.9298	8.22937e-39	2.94815e-35	77.3299	UP
HOXA10	2.24284	2.59585	14.7332	1.23745e-42	8.04417e-39	86.022	UP
CPNE8	1.9851	2.2569	15.1643	9.93784e-45	1.29204e-40	90.787	UP
BASP1	1.97444	4.89062	13.1447	3.46124e-35	8.18191e-32	69.093	UP
HOXB3	1.91988	2.50114	11.1482	1.51864e-26	9.5153e-24	49.4675	UP
HOXB4	1.89411	2.77231	11.7826	3.40349e-29	3.33959e-26	55.4807	UP
HOXB-AS3	1.87424	1.74589	10.6875	1.10723e-24	4.79845e-22	45.2424	UP
HOXB5	1.85299	1.76565	11.5609	2.94287e-28	2.42927e-25	53.354	UP
HOXB2	1.844	2.8948	12.0467	2.52128e-30	2.91376e-27	58.047	UP
NKX2-3	1.78399	1.75415	10.7407	6.78856e-25	3.12424e-22	45.7242	UP
RTL8C	1.78111	3.6979	14.7574	9.45106e-43	7.02146e-39	86.2882	UP
MEIS1	1.73725	2.49195	11.7108	6.86739e-29	6.15756e-26	54.7886	UP
HOXA3	1.71906	1.83806	12.7339	2.44356e-33	4.70657e-30	64.8921	UP
HOXB-AS2	1.7021	1.85913	10.6321	1.83997e-24	7.59424e-22	44.7423	UP
HOXA7	1.68325	1.76932	12.8701	6.01247e-34	1.25071e-30	66.2757	UP
BEX1	1.61503	3.71679	7.64871	7.28697e-14	4.84602e-12	20.7813	UP
DEFB1	1.60143	3.35689	7.07501	3.85788e-12	1.88337e-10	16.9055	UP
HOXB6	1.57218	1.4865	10.8503	2.46617e-25	1.26983e-22	46.7215	UP
EREG	1.52908	3.5004	7.75051	3.51049e-14	2.50087e-12	21.4955	UP
PF4	1.51418	3.26704	8.43018	2.20169e-16	2.31779e-14	26.4618	UP
PPBP	1.49885	3.87951	7.80261	2.40841e-14	1.77659e-12	21.8641	UP
CTSG	1.48714	8.3206	7.06292	4.18292e-12	2.02922e-10	16.8266	UP
SEL1L3	1.46904	3.8497	16.0403	4.52123e-49	1.17563e-44	100.663	UP
CPNE8-AS1	1.46827	1.44371	15.9733	9.79424e-49	1.69783e-44	99.8992	UP
THBS1	1.45523	2.99447	8.70749	2.52753e-17	3.1001e-15	28.5845	UP
BEX3	1.44297	4.31759	9.22265	3.93576e-19	6.73287e-17	32.6705	UP
RNVU1-15	1.4415	4.16998	6.30041	5.45434e-10	1.71905e-08	12.0872	UP
C3orf80	1.441	3.01426	8.19367	1.33582e-15	1.23391e-13	24.6951	UP
CAVIN2	1.43972	2.82536	10.7858	4.47985e-25	2.13738e-22	46.1335	UP
LINC01475	1.42548	1.45947	10.5587	3.59266e-24	1.3738e-21	44.0835	UP
U1	1.42166	5.4214	6.46293	2.00822e-10	6.89811e-09	13.0577	UP
METTL7B	1.3878	1.9779	11.4329	1.01027e-27	7.3999e-25	52.1383	UP
HOXA10-AS	1.38647	1.60774	12.4032	7.09617e-32	1.15324e-28	61.5686	UP
SPINK2	1.35345	5.44769	6.45368	2.12697e-10	7.26284e-09	13.0018	UP
AC138649.1	1.32823	1.26289	8.17442	1.54424e-15	1.40399e-13	24.5531	UP
VNN1	1.32619	2.83653	8.91373	4.88051e-18	6.84127e-16	30.1983	UP
RTL8A	1.28194	3.14239	12.3739	9.53375e-32	1.34001e-28	61.2773	UP
DDIT4	1.27676	6.08392	10.8099	3.58739e-25	1.76002e-22	46.3524	UP
PBX3	1.25001	4.00418	9.69155	7.62966e-21	1.72513e-18	36.5457	UP
MPP7	1.22335	2.68994	13.9632	5.73398e-39	2.29381e-35	77.6866	UP
DOCK1	1.21429	1.53982	9.70571	6.75858e-21	1.54837e-18	36.6649	UP
SUCLG2	1.21128	3.86819	11.299	3.63624e-27	2.45588e-24	50.876	UP
SORT1	1.20701	3.27758	9.14906	7.21173e-19	1.15755e-16	32.0757	UP
TNS3	1.20297	3.30002	10.7934	4.17826e-25	2.01195e-22	46.2022	UP
BEX2	1.20209	2.15254	10.4175	1.29112e-23	4.48918e-21	42.8241	UP
ALDH1A1	1.20121	2.71015	8.89141	5.83982e-18	7.9921e-16	30.0222	UP
RNVU1-22	1.19374	4.23528	5.41316	8.7036e-08	1.71972e-06	7.18047	UP
LTBP1	1.19272	3.11699	7.57939	1.19289e-13	7.68727e-12	20.2995	UP
VNN2	1.18751	4.00148	7.91725	1.04373e-14	8.04472e-13	22.6822	UP
CRISP3	1.18435	2.09337	7.1629	2.13484e-12	1.08952e-10	17.4827	UP
NDFIP1	1.17108	4.98045	13.1332	3.90697e-35	8.834e-32	68.9734	UP
ST8SIA6	1.1705	2.77132	8.32759	4.83642e-16	4.85556e-14	25.6905	UP
H2AW	1.16231	2.12523	10.1995	9.07949e-23	2.74523e-20	40.9044	UP
MARCKS	1.15109	4.68418	7.80465	2.373e-14	1.75295e-12	21.8785	UP
CES1	1.14629	1.58896	7.35905	5.57885e-13	3.17427e-11	18.7925	UP
LDLRAD3	1.14575	1.87649	10.3836	1.75238e-23	5.91769e-21	42.5234	UP
H1-0	1.14163	7.30408	7.84901	1.71896e-14	1.29183e-12	22.194	UP
RAB34	1.135	4.20387	8.52032	1.0959e-16	1.19984e-14	27.1458	UP
DACH1	1.1296	2.41913	9.31411	1.84473e-19	3.36614e-17	33.4149	UP
HOXA-AS3	1.12696	1.1177	11.2937	3.8226e-27	2.54865e-24	50.8268	UP
IGF2R	1.12546	3.4847	12.1873	6.2146e-31	8.07975e-28	59.4282	UP
BAG3	1.11782	1.74942	13.1073	5.11691e-35	1.10877e-31	68.7071	UP
CLU	1.11538	3.68911	7.37578	4.96869e-13	2.86154e-11	18.9056	UP
DEFA3	1.11223	6.78046	4.17019	3.4539e-05	0.000342003	1.46322	UP
RP11-84C10.2	1.11206	6.60467	6.67489	5.28436e-11	2.06162e-09	14.3559	UP
MMP8	1.10606	4.15259	5.4796	6.08989e-08	1.24442e-06	7.52458	UP
PDCD6IPP1	1.10325	1.44708	7.49814	2.11595e-13	1.31313e-11	19.7395	UP
CD4	1.10022	4.9137	10.1514	1.39113e-22	4.08734e-20	40.4845	UP
ZNF503	1.09811	2.27914	9.59655	1.71597e-20	3.76536e-18	35.7489	UP
TNFAIP2	1.09503	5.2883	8.95823	3.40957e-18	4.98075e-16	30.5504	UP
ADGRE1	1.0947	4.07304	9.28396	2.36967e-19	4.20596e-17	33.1689	UP
LINC00899	1.0927	1.72543	12.1077	1.37524e-30	1.74437e-27	58.6448	UP
RP4-631H13.6	1.08269	5.01187	7.21297	1.51996e-12	7.97633e-11	17.8141	UP
TP53INP2	1.08024	4.49709	9.3649	1.20822e-19	2.31006e-17	33.8307	UP
PHLDA1	1.07788	2.32173	8.62431	4.86566e-17	5.67352e-15	27.9421	UP
CYP27A1	1.06066	1.40641	9.38139	1.0527e-19	2.03516e-17	33.9661	UP
VSIR	1.05437	6.60527	10.3373	2.65443e-23	8.73695e-21	42.1147	UP
CX3CR1	1.05101	3.14691	8.11826	2.35354e-15	2.07803e-13	24.1404	UP
AL122127.25	1.04448	3.63675	6.29172	5.7504e-10	1.80368e-08	12.0359	UP
MIR1915HG	1.0441	1.61099	8.35588	3.89605e-16	3.98846e-14	25.9024	UP
HK3	1.03325	4.54437	6.1893	1.06677e-09	3.1629e-08	11.4363	UP
HOXB7	1.03301	1.23226	8.79949	1.21808e-17	1.56025e-15	29.3007	UP
HNMT	1.02916	1.41157	10.9321	1.15365e-25	6.24954e-23	47.4698	UP
ANXA5	1.02323	4.97455	7.3163	7.49324e-13	4.18567e-11	18.5045	UP
LILRB2	1.01862	4.37435	7.21514	1.49768e-12	7.8753e-11	17.8285	UP
RP11-129J12.1	1.01307	1.10513	9.16766	6.19026e-19	1.01234e-16	32.2257	UP
SYTL4	1.01255	1.00078	14.0115	3.39905e-39	1.47306e-35	78.2029	UP
PRKAR2B	1.0122	4.22905	8.75382	1.75135e-17	2.21066e-15	28.9444	UP
NPDC1	1.01116	2.82644	7.36138	5.48949e-13	3.12685e-11	18.8083	UP
SH3BP4	1.01012	1.16976	9.87631	1.5515e-21	3.86057e-19	38.112	UP
HOXB-AS1	1.00519	1.74354	9.59797	1.69547e-20	3.73614e-18	35.7607	UP
HOXB9	1.00201	1.15536	6.10942	1.71711e-09	4.87684e-08	10.9748	UP
SHTN1	1.0016	1.49471	9.93426	9.37167e-22	2.42475e-19	38.6078	UP
LLNLF-158E9.1	-1.0034	2.22823	-6.95674	8.47218e-12	3.87167e-10	16.1386	DOWN
AC005336.5	-1.0047	2.57851	-6.66096	5.77539e-11	2.22811e-09	14.2695	DOWN
APP	-1.00606	4.95003	-5.49388	5.63712e-08	1.15781e-06	7.59905	DOWN
RP11-26M5.3	-1.00975	0.665543	-12.4686	3.65869e-32	6.13774e-29	62.2221	DOWN
DEPTOR	-1.01572	4.64473	-8.81944	1.03894e-17	1.34403e-15	29.4568	DOWN
RP11-799O21.2	-1.01817	0.812912	-14.3386	9.62855e-41	5.00733e-37	81.722	DOWN
UGT2B28	-1.01937	1.50463	-9.30338	2.01673e-19	3.61655e-17	33.3273	DOWN
RP11-354E11.2	-1.02003	2.56475	-7.39608	4.31582e-13	2.5063e-11	19.0432	DOWN
RNU1-133P	-1.02654	4.93506	-5.32957	1.35683e-07	2.56683e-06	6.75298	DOWN
CDCA7	-1.04379	4.94809	-8.87043	6.90989e-18	9.33373e-16	29.8571	DOWN
STYXL2	-1.04483	1.33593	-10.4083	1.40233e-23	4.7979e-21	42.7428	DOWN
RHEX	-1.06746	5.15258	-6.86902	1.50783e-11	6.5784e-10	15.5769	DOWN
ENSG10010135940.1	-1.07123	0.871538	-8.00364	5.52282e-15	4.49017e-13	23.3052	DOWN
JUP	-1.07266	5.4731	-8.92469	4.46848e-18	6.36667e-16	30.2849	DOWN
TPSD1	-1.07498	2.67067	-6.99848	6.42619e-12	3.02165e-10	16.408	DOWN
CH17-84K15.2	-1.08203	4.90406	-6.71094	4.19608e-11	1.68516e-09	14.5804	DOWN
RP11-305F5.3	-1.09342	1.10145	-11.713	6.71863e-29	6.12987e-26	54.8102	DOWN
RAB7B	-1.098	4.11467	-8.52442	1.06154e-16	1.16467e-14	27.177	DOWN
SMIM24	-1.12258	6.42415	-9.80454	2.88785e-21	6.9529e-19	37.501	DOWN
AC013402.5	-1.12289	1.09316	-9.42557	7.27118e-20	1.45999e-17	34.3297	DOWN
RP11-618I10.1	-1.12291	1.25971	-9.58856	1.83655e-20	3.97956e-18	35.6821	DOWN
IKZF2	-1.12344	2.64258	-9.2784	2.48143e-19	4.37447e-17	33.1236	DOWN
EGFL7	-1.12656	5.45802	-8.16546	1.65189e-15	1.48885e-13	24.4871	DOWN
GPA33	-1.13281	3.37017	-8.57149	7.35668e-17	8.29901e-15	27.5366	DOWN
LINC00539	-1.14283	3.43989	-12.3876	8.30514e-32	1.19975e-28	61.4134	DOWN
RP11-616M22.5	-1.1462	3.15645	-5.11641	4.09798e-07	6.9464e-06	5.69053	DOWN
RP11-495P10.9	-1.1638	1.55303	-8.00913	5.30284e-15	4.33608e-13	23.345	DOWN
RP11-320G10.1	-1.18889	3.58218	-8.39243	2.94372e-16	3.06176e-14	26.1771	DOWN
HGF	-1.18993	3.59012	-8.18256	1.4525e-15	1.33458e-13	24.6131	DOWN
CD200	-1.19524	2.97954	-8.69648	2.75738e-17	3.35825e-15	28.4991	DOWN
NT5C3AP2	-1.19566	2.70024	-8.97386	3.00496e-18	4.47774e-16	30.6744	DOWN
MYO18B	-1.19893	0.933228	-10.1021	2.15167e-22	6.28638e-20	40.0554	DOWN
ARPP21	-1.2191	0.915033	-13.7519	5.57652e-38	1.81254e-34	75.4408	DOWN
DLC1	-1.27815	2.64876	-10.9828	7.18483e-26	4.19156e-23	47.9363	DOWN
CDK6-AS1	-1.2841	4.6385	-10.0284	4.11383e-22	1.126e-19	39.4178	DOWN
RAMP1	-1.298	2.65272	-8.21042	1.17722e-15	1.10111e-13	24.8189	DOWN
TRBV28	-1.30261	5.02136	-9.04948	1.62715e-18	2.51098e-16	31.2767	DOWN
TPSB2	-1.3056	3.96209	-8.04203	4.15474e-15	3.47375e-13	23.5839	DOWN
TSPAN7	-1.33042	2.12989	-10.7139	8.69233e-25	3.86363e-22	45.4808	DOWN
PTX4	-1.33788	1.65697	-11.3284	2.74751e-27	1.93087e-24	51.1522	DOWN
S100B	-1.34921	3.1863	-9.35708	1.28973e-19	2.439e-17	33.7666	DOWN
ARPP21-AS1	-1.39198	0.980717	-12.3958	7.64803e-32	1.19975e-28	61.4947	DOWN
TPSAB1	-1.39273	3.19111	-7.36546	5.33694e-13	3.04328e-11	18.8358	DOWN
LPO	-1.41406	3.33691	-9.5298	3.02211e-20	6.36295e-18	35.1925	DOWN
RP11-251M1.1	-1.41885	2.47301	-10.4273	1.18131e-23	4.23682e-21	42.9116	DOWN
C1QTNF4	-1.49214	5.20294	-8.90608	5.19029e-18	7.19789e-16	30.1379	DOWN
MPO	-1.50748	11.1752	-7.36892	5.21043e-13	2.97767e-11	18.8592	DOWN
UMODL1	-1.50932	2.09736	-12.3889	8.19904e-32	1.19975e-28	61.4261	DOWN
CD96	-1.55708	4.99828	-9.81315	2.68087e-21	6.51489e-19	37.5741	DOWN
MEST	-1.56196	4.90026	-11.7781	3.5592e-29	3.36539e-26	55.4366	DOWN
SHD	-1.56897	1.93974	-10.7951	4.11142e-25	1.99826e-22	46.2181	DOWN
TMIGD2	-1.60811	3.97699	-11.5015	5.2234e-28	4.05437e-25	52.7885	DOWN
ITM2A	-1.63495	6.57334	-12.099	1.49902e-30	1.81295e-27	58.5598	DOWN
CD34	-1.83561	4.86188	-8.28558	6.66111e-16	6.49927e-14	25.3768	DOWN
POU4F1	-1.83973	1.8326	-8.94229	3.87776e-18	5.60174e-16	30.4241	DOWN
RP11-754H12.1	-1.87007	3.96108	-9.69519	7.3956e-21	1.67951e-18	36.5763	DOWN
CYTL1	-1.889	5.78595	-10.3697	1.98493e-23	6.65978e-21	42.4008	DOWN
IGLL1	-1.90652	5.86091	-9.94636	8.43315e-22	2.23758e-19	38.7116	DOWN
UGT2B11	-2.00272	2.24177	-11.708	7.05619e-29	6.21961e-26	54.7618	DOWN
HPGDS	-2.07404	3.38557	-11.9363	7.51848e-30	8.14581e-27	56.9696	DOWN
RP11-704M14.1	-2.12331	2.38129	-12.3893	8.16571e-32	1.19975e-28	61.4301	DOWN
RP11-497G19.1	-2.31069	4.44721	-11.1434	1.59013e-26	9.84463e-24	49.4221	DOWN
PGBD4P1	-2.39958	3.51191	-13.3971	2.43671e-36	7.04006e-33	71.712	DOWN
RP11-497G19.2	-2.61527	4.57479	-11.9778	4.98838e-30	5.51959e-27	57.3741	DOWN
CLEC4O	-2.66226	3.87977	-10.9396	1.07535e-25	5.88668e-23	47.539	DOWN
TRH	-3.05367	4.12991	-13.3339	4.75274e-36	1.30087e-32	71.0526	DOWN
* Significant genes were determined using the threshold of |log2(fold change) | >=1 and P < 0.05.

## Sheet: Suppl.Table S6
Supplementary Table S6. Multivariate Cox analysis in RJAML cohort
Overall Survival	NADM8			Without NADM8
	Multivariate Analysis			Multivariate Analysis
Covariate	Hazard Ratio (95% CI)	P-value		Hazard Ratio (95% CI)	P-value
High NADM8 score	2.2 (1.65-2.8)	<0.001 ***
Age	1.1(1.04-1.1)	<0.001 ***		1.05 (1.04-1.06)	<0.001 ***
Gender	1.4 (1.01-1.9)	0.032*		1.32 (0.96-1.81)	0.089
ELN2022
Favorable	Referrence	/		0.48 (0.31-0.73)	<0.001 ***
Intermediate	1.5 (0.99-2.4)	0.058		0.9 (0.62-1.29)	0.555
Adverse	1.5 (0.99-2.4)	0.055		Referrence	/
WBC	1.0(1.00-1.00)	0.007*		1.0(1.00-1.01)
BM blast	1.0(1.00-1.00)	0.196		1.0(1.00-1.01)	0.455
PLT		0.096			0.006**
C-index	0.76			0.74
*** P-value < 0.001, ** P-value < 0.01, * P-value < 0.05

## Sheet: Suppl.Table S7
Supplementary Table S7. Multivariate Cox analysis in BeatAML cohort
Overall Survival	NADM8			LSC17			AFG16
	Multivariate Analysis			Multivariate Analysis			Multivariate Analysis
Covariate	Hazard Ratio (95% CI)	P-value		Hazard Ratio (95% CI)	P-value		Hazard Ratio (95% CI)	P-value
Riskscore	1.43 [1.07-1.92]	0.016*		1.26 [0.78-2.05]	0.348		1.12 [0.95-1.33]	0.191
Age	1.04 [1.02-1.05]	<0.001 ***		1.04 [1.02-1.05]	<0.001 ***		1.04 [1.02-1.05]	<0.001 ***
Gender	1.22 [0.89-1.65]	0.216		1.20[0.88-1.63]	0.257		1.16 [0.85-1.58]	0.344
ELN2022
Favorable	0.58 [0.27-1.24]	0.163		0.46 [0.22-0.96]	0.039*		0.46 [0.22-0.95]	0.036*
Intermediate	0.83 [0.55-1.25]	0.365		0.82 [0.54-1.24]	0.356		0.81 [0.54-1.22]	0.307
Adverse	Referrence	/		Referrence	/		Referrence	/
WBC	1.00 [1.00-1.00]	0.239		1.00 [1.00-1.00]	0.274		1.00 [1.00-1.00]	0.377
BM blast	1.00 [1.00-1.01]	0.404		1.00 [1.00-1.01]	0.604		1.00 [1.00-1.01]	0.386
NPM1 mutation	0.63 [0.41-0.96]	0.034*		0.68 [0.44-1.05]	0.081		0.67 [0.44-1.02]	0.061
FLT3-ITD mutation	1.47 [1.01-2.15]	0.047*		1.35 [0.91-1.99]	0.132		1.40 [0.96-2.04]	0.082
C-index	0.71			0.7			0.71
*** P-value < 0.001, ** P-value < 0.01, * P-value < 0.05

## Sheet: Suppl.Table S8
Supplementary Table S8. Multivariate Cox analysis in TCGA cohort
Overall Survival	NADM8			LSC17			AFG16
	Multivariate Analysis			Multivariate Analysis			Multivariate Analysis
Covariate	Hazard Ratio (95% CI)	P-value		Hazard Ratio (95% CI)	P-value		Hazard Ratio (95% CI)	P-value
Riskscore	1.06 (1.01-1.1)	0.019*		1.02 (1.0-1.0)	0.03*		1.00 (1.00-1.00)	0.551
Age	1.04 (1.03-1.1)	<0.001 ***		1.04 (1.02-1.1)	<0.001 ***		1.04 (1.03-1.1)	<0.001 ***
Gender	0.73 (0.5-1.1)	0.109		0.78(0.53-1.1)	0.209		0.77 (0.53-1.1)	0.183
Cytogenetic risk
Good	Referrence	/		Referrence	/		Referrence	/
Intermediate	2.19 (1.09-4.4)	0.028*		2.45 (1.22-4.9)	0.011 *		2.38 (1.18-4.8)	0.015*
Poor	4.43 (2.12-9.3)	<0.001 ***		4.28 (2.02-9.1)	<0.001 ***		4.99 (2.4-10.4)	<0.001 ***
WBC	1.01 (1.00-1.00)	0.008*		1.01 (1.00-1.01)	0.006*		1.01 (0.99-1.00)	0.012*
BM blast	1.0 (0.99-1.00)	0.492					1.0 (0.99-1.00)	0.813
NPM1 mutation	0.7 (0.4-1.3)	0.243		0.84 (0.49-1.4)	0.526		0.85 (0.49-1.5)	0.551
FLT3-ITD mutation	2.16 (1.24-3.8)	0.007*		1.91 (1.11-3.3)	0.018*		1.88 (1.10-3.2)	0.021*
C-index	0.74			0.73			0.73
*** P-value < 0.001, ** P-value < 0.01, * P-value < 0.05

## Sheet: Suppl.Table S9
Supplementary Table S9. Chemotherapy treatment response of the RJAML patients
Sample_ID	Induction_group	Response
SIH001	"3+7"-based	1
SIH002	"3+7"-based	1
SIH003	"3+7"-based	1
SIH004	"3+7"-based	1
SIH005	"3+7"-based	1
SIH006	"3+7"-based	1
SIH007	"3+7"-based	1
SIH009	"3+7"-based	0
SIH010	"3+7"-based	0
SIH011	"3+7"-based	1
SIH013	"3+7"-based	1
SIH015	"3+7"-based	1
SIH018	"3+7"-based	1
SIH019	"3+7"-based	1
SIH020	"3+7"-based	1
SIH024	"3+7"-based	1
SIH025	HMA-based	1
SIH026	"3+7"-based	1
SIH027	"3+7"-based	0
SIH028	"3+7"-based	1
SIH029	"3+7"-based	1
SIH030	HMA-based	1
SIH031	"3+7"-based	1
SIH032	HMA-based	0
SIH034	"3+7"-based	1
SIH035	HMA-based	0
SIH038	"3+7"-based	1
SIH040	HMA-based	1
SIH041	HMA-based	0
SIH042	"3+7"-based	1
SIH043	"3+7"-based	1
SIH044	"3+7"-based	1
SIH045	"3+7"-based	1
SIH046	"3+7"-based	0
SIH049	"3+7"-based	1
SIH051	"3+7"-based	1
SIH053	"3+7"-based	1
SIH055	"3+7"-based	1
SIH059	"3+7"-based	1
SIH060	"3+7"-based	0
SIH061	"3+7"-based	1
SIH062	"3+7"-based	1
SIH064	"3+7"-based	0
SIH069	"3+7"-based	1
SIH070	"3+7"-based	1
SIH071	"3+7"-based	1
SIH072	"3+7"-based	1
SIH074	"3+7"-based	1
SIH075	"3+7"-based	0
SIH077	"3+7"-based	1
SIH079	"3+7"-based	1
SIH081	"3+7"-based	1
SIH082	"3+7"-based	1
SIH083	"3+7"-based	0
SIH084	"3+7"-based	1
SIH085	HMA-based	1
SIH086	"3+7"-based	1
SIH087	"3+7"-based	1
SIH088	"3+7"-based	1
SIH090	"3+7"-based	0
SIH091	"3+7"-based	1
SIH092	"3+7"-based	1
SIH093	"3+7"-based	1
SIH094	"3+7"-based	0
SIH095	"3+7"-based	0
SIH097	"3+7"-based	1
SIH099	HMA-based	0
SIH101	"3+7"-based	1
SIH102	"3+7"-based	1
SIH103	"3+7"-based	0
SIH104	"3+7"-based	1
SIH105	"3+7"-based	1
SIH107	"3+7"-based	1
SIH111	"3+7"-based	0
SIH113	"3+7"-based	1
SIH114	"3+7"-based	1
SIH115	HMA-based	0
SIH116	"3+7"-based	1
SIH117	"3+7"-based	1
SIH118	"3+7"-based	1
SIH121	"3+7"-based	1
SIH124	"3+7"-based	1
SIH125	"3+7"-based	1
SIH126	"3+7"-based	1
SIH127	"3+7"-based	1
SIH129	"3+7"-based	1
SIH130	"3+7"-based	1
SIH131	"3+7"-based	0
SIH132	"3+7"-based	0
SIH133	"3+7"-based	1
SIH134	"3+7"-based	1
SIH135	"3+7"-based	1
SIH136	"3+7"-based	1
SIH137	"3+7"-based	0
SIH138	HMA-based	0
SIH139	"3+7"-based	1
SIH141	"3+7"-based	1
SIH142	"3+7"-based	1
SIH143	"3+7"-based	1
SIH144	"3+7"-based	1
SIH145	"3+7"-based	1
SIH146	"3+7"-based	1
SIH147	"3+7"-based	1
SIH148	"3+7"-based	1
SIH149	"3+7"-based	1
SIH150	HMA-based	0
SIH151	"3+7"-based	1
SIH152	Others	1
SIH156	"3+7"-based	1
SIH157	"3+7"-based	1
SIH160	"3+7"-based	1
SIH161	"3+7"-based	1
SIH162	"3+7"-based	0
SIH163	"3+7"-based	1
SIH164	NA	1
SIH165	"3+7"-based	1
SIH166	"3+7"-based	1
SIH167	NA	1
SIH168	"3+7"-based	1
SIH169	"3+7"-based	1
SIH170	"3+7"-based	0
SIH171	"3+7"-based	1
SIH172	"3+7"-based	1
SIH176	"3+7"-based	1
SIH179	"3+7"-based	1
SIH180	"3+7"-based	1
SIH182	"3+7"-based	0
SIH185	"3+7"-based	1
SIH186	"3+7"-based	1
SIH188	"3+7"-based	1
SIH191	NA	0
SIH192	"3+7"-based	1
SIH193	"3+7"-based	0
SIH196	"3+7"-based	1
SIH197	"3+7"-based	1
SIH198	"3+7"-based	1
SIH200	"3+7"-based	0
SIH201	"3+7"-based	1
SIH202	HMA-based	0
SIH203	"3+7"-based	1
SIH204	"3+7"-based	1
SIH205	"3+7"-based	1
SIH206	"3+7"-based	0
SIH207	"3+7"-based	0
SIH209	"3+7"-based	1
SIH215	"3+7"-based	1
SIH217	"3+7"-based	1
SIH218	"3+7"-based	0
SIH219	HMA-based	0
SIH222	HMA-based	1
SIH223	"3+7"-based	1
SIH225	"3+7"-based	0
SIH226	"3+7"-based	1
SIH228	"3+7"-based	1
SIH229	"3+7"-based	1
SIH230	"3+7"-based	0
SIH231	"3+7"-based	1
SIH232	HMA-based	1
SIH233	"3+7"-based	1
SIH234	"3+7"-based	0
SIH235	"3+7"-based	1
SIH236	"3+7"-based	1
SIH237	NA	1
SIH238	"3+7"-based	0
SIH240	"3+7"-based	1
SIH241	"3+7"-based	1
SIH243	"3+7"-based	1
SIH244	"3+7"-based	1
SIH245	"3+7"-based	1
SIH248	HMA-based	1
SIH249	"3+7"-based	1
SIH250	"3+7"-based	1
SIH251	"3+7"-based	1
SIH252	"3+7"-based	1
SIH254	"3+7"-based	0
SIH255	Others	1
SIH256	HMA-based	1
SIH260	HMA-based	0
SIH262	"3+7"-based	1
SIH264	"3+7"-based	0
SIH265	"3+7"-based	1
SIH267	NA	1
SIH269	"3+7"-based	1
SIH270	"3+7"-based	1
SIH271	"3+7"-based	1
SIH272	"3+7"-based	1
SIH273	HMA-based	1
SIH275	"3+7"-based	1
SIH276	"3+7"-based	1
SIH277	"3+7"-based	1
SIH278	"3+7"-based	1
SIH283	"3+7"-based	1
SIH284	HMA-based	0
SIH285	"3+7"-based	1
SIH286	"3+7"-based	0
SIH287	"3+7"-based	1
SIH289	HMA-based	1
SIH290	"3+7"-based	0
SIH291	"3+7"-based	0
SIH292	"3+7"-based	1
SIH293	Venetoclax-based	1
SIH294	"3+7"-based	1
SIH295	HMA-based	1
SIH296	"3+7"-based	1
SIH297	"3+7"-based	1
SIH298	"3+7"-based	1
SIH299	"3+7"-based	1
SIH300	"3+7"-based	1
SIH301	NA	0
SIH302	NA	1
SIH303	Venetoclax-based	1
SIH366	"3+7"-based	1
SIH367	HMA-based	1
SIH368	"3+7"-based	1
SIH369	"3+7"-based	1
SIH370	"3+7"-based	1
SIH371	"3+7"-based	1
SIH372	"3+7"-based	0
SIH373	"3+7"-based	1
SIH375	"3+7"-based	1
SIH376	"3+7"-based	0
SIH377	HMA-based	0
SIH378	"3+7"-based	0
SIH379	"3+7"-based	1
SIH381	"3+7"-based	1
SIH382	"3+7"-based	1
SIH383	Venetoclax-based	1
SIH384	HMA-based	1
SIH385	"3+7"-based	1
SIH386	"3+7"-based	1
SIH387	"3+7"-based	0
SIH388	"3+7"-based	1
SIH389	"3+7"-based	1
SIH391	"3+7"-based	1
SIH392	"3+7"-based	0
SIH393	"3+7"-based	0
SIH395	"3+7"-based	1
SIH396	HMA-based	0
SIH397	"3+7"-based	0
SIH398	"3+7"-based	1
SIH399	"3+7"-based	0
SIH400	"3+7"-based	0
SIH401	"3+7"-based	0
SIH403	"3+7"-based	1
SIH404	"3+7"-based	1
SIH405	"3+7"-based	1
SIH406	HMA-based	0
SIH408	"3+7"-based	1
SIH409	"3+7"-based	0
SIH410	"3+7"-based	1
SIH412	"3+7"-based	1
SIH413	"3+7"-based	0
SIH414	"3+7"-based	1
SIH415	"3+7"-based	0
SIH416	"3+7"-based	1
SIH417	"3+7"-based	1
SIH418	"3+7"-based	1
SIH419	"3+7"-based	1
SIH420	"3+7"-based	0
SIH421	"3+7"-based	1
SIH422	"3+7"-based	1
SIH423	"3+7"-based	0
SIH424	"3+7"-based	1
SIH425	"3+7"-based	1
SIH426	"3+7"-based	1
SIH427	"3+7"-based	0
SIH428	"3+7"-based	0
SIH429	"3+7"-based	0
SIH430	"3+7"-based	1
SIH431	"3+7"-based	1
SIH432	"3+7"-based	0
SIH433	Venetoclax-based	1
SIH434	"3+7"-based	1
SIH435	Venetoclax-based	0
SIH438	"3+7"-based	1
SIH439	"3+7"-based	0
SIH440	"3+7"-based	1
SIH441	"3+7"-based	1
SIH442	"3+7"-based	1
SIH443	"3+7"-based	1
SIH444	"3+7"-based	1
SIH445	"3+7"-based	1
SIH446	HMA-based	0
SIH447	"3+7"-based	1
SIH448	Venetoclax-based	0
SIH449	"3+7"-based	1
SIH450	"3+7"-based	1
SIH451	"3+7"-based	0
SIH453	"3+7"-based	1
SIH457	"3+7"-based	1
SIH458	"3+7"-based	1
SIH459	HMA-based	0
SIH462	"3+7"-based	0
SIH463	"3+7"-based	1
SIH465	"3+7"-based	1
SIH466	"3+7"-based	1
SIH467	"3+7"-based	1
SIH468	"3+7"-based	1
SIH469	"3+7"-based	0
SIH470	"3+7"-based	1
SIH471	"3+7"-based	1
SIH472	"3+7"-based	1
SIH473	"3+7"-based	1
SIH474	HMA-based	0
SIH475	"3+7"-based	1
SIH476	"3+7"-based	1
SIH477	"3+7"-based	1
SIH479	Others	1
SIH481	"3+7"-based	1
SIH482	"3+7"-based	1
SIH483	Venetoclax-based	1
SIH484	"3+7"-based	1
SIH485	"3+7"-based	1
SIH486	"3+7"-based	1
SIH487	"3+7"-based	0
SIH488	"3+7"-based	0
SIH489	"3+7"-based	0
SIH490	"3+7"-based	1
SIH491	"3+7"-based	1
SIH492	"3+7"-based	1
SIH493	"3+7"-based	1
SIH494	Venetoclax-based	1
SIH495	"3+7"-based	1
SIH496	"3+7"-based	1
SIH497	Venetoclax-based	1
SIH498	Venetoclax-based	0
SIH499	"3+7"-based	1
SIH500	"3+7"-based	1
SIH501	"3+7"-based	1
SIH502	"3+7"-based	0
SIH503	HMA-based	0
SIH504	"3+7"-based	1
SIH505	"3+7"-based	1
SIH506	Venetoclax-based	0
SIH507	"3+7"-based	1
* The treatment response was evaluated after two courses of induction chemotherapy)

[truncated: 1 more sheets: Suppl.Table S10]
